# Supplementary material for: Solute carrier-related signature for assessing prognosis and immunity in patients with clear-cell renal cell carcinoma
Source: Oncol Res. 2023 Apr 10;31(2):181–92. doi: 10.32604/or.2023.028051 (PMC10208045; doi:10.32604/or.2023.028051)
Supplement: SUPPLEMENTARY TABLE 2 [file OncolRes-31-28051-s002.xls]

gene	HR	HR.95L	HR.95H	pvalue
SLC19A1	2.55945427001407	1.85219130874144	3.53678700973094	1.23239546154823e-08
SLC25A13	0.547093523036187	0.409898170671908	0.730208974725388	4.23101217219796e-05
SLC25A11	0.588028647505208	0.425397935823007	0.812833493462624	0.00130665505285554
SLC22A5	0.767158117344875	0.631214418738143	0.932379805557457	0.00773275503128948
SLC22A4	0.760254061803996	0.646985191366307	0.893353118745856	0.000868367109278985
SLC25A23	0.4977172478222	0.397335051451504	0.62345986812578	1.27095914079879e-09
SLC2A2	0.860153620958728	0.780143928928238	0.948368915290844	0.00249317555767227
SLC25A24	0.63973513818555	0.502667939004938	0.81417774095448	0.00028234763929905
SLC11A1	1.63331828803287	1.3493029471078	1.97711613669922	4.8084319564896e-07
SLC9A1	1.62493309361625	1.20848400766139	2.18489242885298	0.0013115874878443
SLC25A19	2.10488062591741	1.3932739085336	3.17993642328775	0.000407137175632934
SLC25A4	0.612382060097755	0.496639924141957	0.755097947829058	4.47318143218327e-06
SLC12A2	0.640605162464374	0.501912551107649	0.8176224588733	0.000346954128230263
SLC1A1	0.727292980947877	0.648368914259232	0.815824245276142	5.53684548927096e-08
SLC22A2	0.827587813253518	0.769935445102724	0.88955716093102	2.79809591021397e-07
SLCO1B3	6.85132947305526	2.78764254467966	16.8388574919493	2.73542305132203e-05
MPC1	0.776502523919653	0.653583819223674	0.922538398165642	0.0040153017288487
SLC25A42	0.622329482785768	0.513855162800673	0.753702625139596	1.21299838478609e-06
SLC4A4	0.779574256099608	0.697572367518099	0.871215731975634	1.12726590411348e-05
SLC25A14	2.11424091107565	1.26059007023881	3.54597004656652	0.00454406844156586
SLC17A5	0.69135410497957	0.551838509807416	0.866141978092301	0.0013292880646103
SLC18A3	1.31112455263569	1.18705753221566	1.44815861562794	9.24910195220004e-08
SLC10A2	0.712180738742297	0.633783549219353	0.800275433561279	1.16832058661958e-08
SLC25A29	1.50873829763629	1.22341569637309	1.86060327450652	0.000120398341330237
SLC5A1	0.832116835962328	0.760013741076943	0.91106040755368	7.06163348897624e-05
SLC26A6	2.04985943157021	1.56305071200279	2.688283660236	2.11831987847694e-07
SLC12A6	0.565743570951872	0.432455737756066	0.740112247635188	3.24560610282199e-05
SLC3A1	0.7567209661416	0.693862046886055	0.825274452130846	2.97291880371821e-10
SLC25A37	1.76601830201301	1.44983964597425	2.15114868165242	1.6004899108805e-08
SLC7A9	0.802991108505211	0.720418585642	0.895027881275189	7.39883265022491e-05
SLC22A6	0.874897051147527	0.816413989637325	0.937569492711256	0.000152965134915648
SLC5A8	0.853744939017922	0.780503489776845	0.933859272182255	0.000549730311858407
SLC25A22	2.29012881567685	1.68544868203586	3.11174706669703	1.17494882044267e-07
SLC25A44	0.698276347496736	0.532241888681978	0.916105755375305	0.00952866506829541
SLC5A6	2.48095402700692	1.90631175162501	3.2288175734504	1.38601669071435e-11
SLC12A5	2.55292300216539	1.41858322656806	4.59431334934966	0.00177018562632236
SLCO5A1	28.344035654577	8.62388950786769	93.1580067735092	3.6107627721714e-08
SLC25A46	0.505052331342467	0.359976324734253	0.708596204438634	7.69316796427498e-05
SCP2	0.555623820550605	0.44824296755813	0.688728775032516	8.17178636197346e-08
SLC7A5	1.3383082435977	1.20301061806553	1.48882223314174	8.37327310161418e-08
SLC12A7	0.745545041404843	0.621686613247432	0.894079745194906	0.00153599409927045
